# Supplementary material for: Primary intracranial myxopapillary ependymoma: two case reports and literature review
Source: Front Oncol. 2026 May 21;16:1763325. doi: 10.3389/fonc.2026.1763325 (PMC13233268; doi:10.3389/fonc.2026.1763325)
Supplement: Supplementary file 1 [file DataSheet1.zip]

Archive with 20 entries (19 files):
- MRI-ADC/
- MRI-ADC/ADC-0.tif
- MRI-ADC/ADC-1.tif
- MRI-ADC/ADC-10.tif
- MRI-ADC/ADC-11.tif
- MRI-ADC/ADC-12.tif
- MRI-ADC/ADC-13.tif
- MRI-ADC/ADC-14.tif
- MRI-ADC/ADC-15.tif
- MRI-ADC/ADC-16.tif
- MRI-ADC/ADC-17.tif
- MRI-ADC/ADC-18.tif
- MRI-ADC/ADC-2.tif
- MRI-ADC/ADC-3.tif
- MRI-ADC/ADC-4.tif
- MRI-ADC/ADC-5.tif
- MRI-ADC/ADC-6.tif
- MRI-ADC/ADC-7.tif
- MRI-ADC/ADC-8.tif
- MRI-ADC/ADC-9.tif
