# Supplementary material for: Primary intracranial myxopapillary ependymoma: two case reports and literature review
Source: Front Oncol. 2026 May 21;16:1763325. doi: 10.3389/fonc.2026.1763325 (PMC13233268; doi:10.3389/fonc.2026.1763325)
Supplement: Supplementary file 2 [file DataSheet2.zip]

Archive with 20 entries (19 files):
- MRI-DWI/
- MRI-DWI/DWI-0.tif
- MRI-DWI/DWI-1.tif
- MRI-DWI/DWI-10.tif
- MRI-DWI/DWI-11.tif
- MRI-DWI/DWI-12.tif
- MRI-DWI/DWI-13.tif
- MRI-DWI/DWI-14.tif
- MRI-DWI/DWI-15.tif
- MRI-DWI/DWI-16.tif
- MRI-DWI/DWI-17.tif
- MRI-DWI/DWI-18.tif
- MRI-DWI/DWI-2.tif
- MRI-DWI/DWI-3.tif
- MRI-DWI/DWI-4.tif
- MRI-DWI/DWI-5.tif
- MRI-DWI/DWI-6.tif
- MRI-DWI/DWI-7.tif
- MRI-DWI/DWI-8.tif
- MRI-DWI/DWI-9.tif
