# Supplementary material for: Primary intracranial myxopapillary ependymoma: two case reports and literature review
Source: Front Oncol. 2026 May 21;16:1763325. doi: 10.3389/fonc.2026.1763325 (PMC13233268; doi:10.3389/fonc.2026.1763325)
Supplement: Supplementary file 3 [file DataSheet3.zip]

Archive with 20 entries (19 files):
- MRI-FLAIR/
- MRI-FLAIR/FLAIR-0.tif
- MRI-FLAIR/FLAIR-1.tif
- MRI-FLAIR/FLAIR-10.tif
- MRI-FLAIR/FLAIR-11.tif
- MRI-FLAIR/FLAIR-12.tif
- MRI-FLAIR/FLAIR-13.tif
- MRI-FLAIR/FLAIR-14.tif
- MRI-FLAIR/FLAIR-15.tif
- MRI-FLAIR/FLAIR-16.tif
- MRI-FLAIR/FLAIR-17.tif
- MRI-FLAIR/FLAIR-18.tif
- MRI-FLAIR/FLAIR-2.tif
- MRI-FLAIR/FLAIR-3.tif
- MRI-FLAIR/FLAIR-4.tif
- MRI-FLAIR/FLAIR-5.tif
- MRI-FLAIR/FLAIR-6.tif
- MRI-FLAIR/FLAIR-7.tif
- MRI-FLAIR/FLAIR-8.tif
- MRI-FLAIR/FLAIR-9.tif
