# Supplementary material for: Primary intracranial myxopapillary ependymoma: two case reports and literature review
Source: Front Oncol. 2026 May 21;16:1763325. doi: 10.3389/fonc.2026.1763325 (PMC13233268; doi:10.3389/fonc.2026.1763325)
Supplement: Supplementary file 4 [file DataSheet4.zip]

Archive with 19 entries (18 files):
- MRI-T1/
- MRI-T1/T1-0.tif
- MRI-T1/T1-1.tif
- MRI-T1/T1-10.tif
- MRI-T1/T1-11.tif
- MRI-T1/T1-12.tif
- MRI-T1/T1-13.tif
- MRI-T1/T1-14.tif
- MRI-T1/T1-15.tif
- MRI-T1/T1-16.tif
- MRI-T1/T1-17.tif
- MRI-T1/T1-2.tif
- MRI-T1/T1-3.tif
- MRI-T1/T1-4.tif
- MRI-T1/T1-5.tif
- MRI-T1/T1-6.tif
- MRI-T1/T1-7.tif
- MRI-T1/T1-8.tif
- MRI-T1/T1-9.tif
