# Supplementary material for: Primary intracranial myxopapillary ependymoma: two case reports and literature review
Source: Front Oncol. 2026 May 21;16:1763325. doi: 10.3389/fonc.2026.1763325 (PMC13233268; doi:10.3389/fonc.2026.1763325)
Supplement: Supplementary file 5 [file DataSheet5.zip]

Archive with 55 entries (54 files):
- MRI-T1CE/
- MRI-T1CE/T1CE-0.tif
- MRI-T1CE/T1CE-1.tif
- MRI-T1CE/T1CE-10.tif
- MRI-T1CE/T1CE-11.tif
- MRI-T1CE/T1CE-12.tif
- MRI-T1CE/T1CE-13.tif
- MRI-T1CE/T1CE-14.tif
- MRI-T1CE/T1CE-15.tif
- MRI-T1CE/T1CE-16.tif
- MRI-T1CE/T1CE-17.tif
- MRI-T1CE/T1CE-2.tif
- MRI-T1CE/T1CE-3.tif
- MRI-T1CE/T1CE-4.tif
- MRI-T1CE/T1CE-5.tif
- MRI-T1CE/T1CE-6.tif
- MRI-T1CE/T1CE-7.tif
- MRI-T1CE/T1CE-8.tif
- MRI-T1CE/T1CE-9.tif
- MRI-T1CE/T1CE-coronal0.tif
- MRI-T1CE/T1CE-coronal1.tif
- MRI-T1CE/T1CE-coronal10.tif
- MRI-T1CE/T1CE-coronal11.tif
- MRI-T1CE/T1CE-coronal12.tif
- MRI-T1CE/T1CE-coronal13.tif
- MRI-T1CE/T1CE-coronal14.tif
- MRI-T1CE/T1CE-coronal15.tif
- MRI-T1CE/T1CE-coronal16.tif
- MRI-T1CE/T1CE-coronal17.tif
- MRI-T1CE/T1CE-coronal2.tif
- MRI-T1CE/T1CE-coronal3.tif
- MRI-T1CE/T1CE-coronal4.tif
- MRI-T1CE/T1CE-coronal5.tif
- MRI-T1CE/T1CE-coronal6.tif
- MRI-T1CE/T1CE-coronal7.tif
- MRI-T1CE/T1CE-coronal8.tif
- MRI-T1CE/T1CE-coronal9.tif
- MRI-T1CE/T1CE-sagittal0.tif
- MRI-T1CE/T1CE-sagittal1.tif
- MRI-T1CE/T1CE-sagittal10.tif
- MRI-T1CE/T1CE-sagittal11.tif
- MRI-T1CE/T1CE-sagittal12.tif
- MRI-T1CE/T1CE-sagittal14.tif
- MRI-T1CE/T1CE-sagittal15.tif
- MRI-T1CE/T1CE-sagittal16.tif
- MRI-T1CE/T1CE-sagittal17.tif
- MRI-T1CE/T1CE-sagittal2.tif
- MRI-T1CE/T1CE-sagittal3.tif
- MRI-T1CE/T1CE-sagittal4.tif
- MRI-T1CE/T1CE-sagittal5.tif
- MRI-T1CE/T1CE-sagittal6.tif
- MRI-T1CE/T1CE-sagittal7.tif
- MRI-T1CE/T1CE-sagittal8.tif
- MRI-T1CE/T1CE-sagittal9.tif
- MRI-T1CE/T1CEsagittal13.tif
