# Supplementary material for: Primary intracranial myxopapillary ependymoma: two case reports and literature review
Source: Front Oncol. 2026 May 21;16:1763325. doi: 10.3389/fonc.2026.1763325 (PMC13233268; doi:10.3389/fonc.2026.1763325)
Supplement: Supplementary file 6 [file DataSheet6.zip]

Archive with 19 entries (18 files):
- MRI-T1-FFE/
- MRI-T1-FFE/T1-FFE-0.tif
- MRI-T1-FFE/T1-FFE-1.tif
- MRI-T1-FFE/T1-FFE-10.tif
- MRI-T1-FFE/T1-FFE-11.tif
- MRI-T1-FFE/T1-FFE-12.tif
- MRI-T1-FFE/T1-FFE-13.tif
- MRI-T1-FFE/T1-FFE-14.tif
- MRI-T1-FFE/T1-FFE-15.tif
- MRI-T1-FFE/T1-FFE-16.tif
- MRI-T1-FFE/T1-FFE-17.tif
- MRI-T1-FFE/T1-FFE-2.tif
- MRI-T1-FFE/T1-FFE-3.tif
- MRI-T1-FFE/T1-FFE-4.tif
- MRI-T1-FFE/T1-FFE-5.tif
- MRI-T1-FFE/T1-FFE-6.tif
- MRI-T1-FFE/T1-FFE-7.tif
- MRI-T1-FFE/T1-FFE-8.tif
- MRI-T1-FFE/T1-FFE-9.tif
