# Supplementary material for: Primary intracranial myxopapillary ependymoma: two case reports and literature review
Source: Front Oncol. 2026 May 21;16:1763325. doi: 10.3389/fonc.2026.1763325 (PMC13233268; doi:10.3389/fonc.2026.1763325)
Supplement: Supplementary file 7 [file DataSheet7.zip]

Archive with 37 entries (36 files):
- MRI-T2/
- MRI-T2/T2-0.tif
- MRI-T2/T2-1.tif
- MRI-T2/T2-10.tif
- MRI-T2/T2-11.tif
- MRI-T2/T2-12.tif
- MRI-T2/T2-13.tif
- MRI-T2/T2-14.tif
- MRI-T2/T2-15.tif
- MRI-T2/T2-16.tif
- MRI-T2/T2-17.tif
- MRI-T2/T2-2.tif
- MRI-T2/T2-3.tif
- MRI-T2/T2-4.tif
- MRI-T2/T2-5.tif
- MRI-T2/T2-6.tif
- MRI-T2/T2-7.tif
- MRI-T2/T2-8.tif
- MRI-T2/T2-9.tif
- MRI-T2/T2-sagittal0.tif
- MRI-T2/T2-sagittal1.tif
- MRI-T2/T2-sagittal10.tif
- MRI-T2/T2-sagittal11.tif
- MRI-T2/T2-sagittal12.tif
- MRI-T2/T2-sagittal13.tif
- MRI-T2/T2-sagittal14.tif
- MRI-T2/T2-sagittal15.tif
- MRI-T2/T2-sagittal16.tif
- MRI-T2/T2-sagittal17.tif
- MRI-T2/T2-sagittal2.tif
- MRI-T2/T2-sagittal3.tif
- MRI-T2/T2-sagittal4.tif
- MRI-T2/T2-sagittal5.tif
- MRI-T2/T2-sagittal6.tif
- MRI-T2/T2-sagittal7.tif
- MRI-T2/T2-sagittal8.tif
- MRI-T2/T2-sagittal9.tif
